# Supplementary material for: Complex tone stimulation may induce binaural diplacusis with low-tone hearing loss
Source: PLoS One. 2019 Jan 25;14(1):e0210939. doi: 10.1371/journal.pone.0210939 (PMC6347458; doi:10.1371/journal.pone.0210939)
Supplement: S1 Table — (XLSX) [file pone.0210939.s001.xlsx]

## Sheet: S1 Table
S1 Table. Stimulation tones for the first experiment
	A button	B button
Q1	1017 (Lt ear)	904 (Lt ear)
Q2	452+904 (Rt ear)	339+678+1017 (Rt ear)
Q3	904+1356 (Lt ear)	1017+1356 (Lt ear)
Q4	339+678+1017+1356 (Rt ear)	452+904+1356 (Rt ear)
Q5	1017+1356 (Lt ear)	904+1356 (Lt ear)
Q6	339+678+1017 (Rt ear)	452+904 (Rt ear)
Q7	904 (Lt ear)	1017 (Lt ear)
Q8	452+904+1356 (Rt ear)	339+678+1017+1356 (Rt ear)
		（Hz)
To avoid misunderstanding, "A button" and "B button" are the buttons on the computer monitor. They are different from "Tone A" and "Tone B” in the manuscript.
