# Supplementary material for: Complex tone stimulation may induce binaural diplacusis with low-tone hearing loss
Source: PLoS One. 2019 Jan 25;14(1):e0210939. doi: 10.1371/journal.pone.0210939 (PMC6347458; doi:10.1371/journal.pone.0210939)
Supplement: S2 Table — (XLSX) [file pone.0210939.s002.xlsx]

## Sheet: S2 Table
S2 Table. Stimulation tones for the second experiment
	First tone	Second tone
Q9	339+678+1017 (Rt ear) & 1017 (Lt ear)	452+904 (Rt ear) & 904 (Lt ear)
Q10	339+678+1017+1356 (Rt ear) & 1017+1356 (Lt ear)	452+904+1356 (Rt ear) & 904+1356 (Lt ear)
