# Supplementary material for: Complex tone stimulation may induce binaural diplacusis with low-tone hearing loss
Source: PLoS One. 2019 Jan 25;14(1):e0210939. doi: 10.1371/journal.pone.0210939 (PMC6347458; doi:10.1371/journal.pone.0210939)
Supplement: S3 Table — (XLSX) [file pone.0210939.s003.xlsx]

## Sheet: S3 Table
S3 Table. Subjects’ responses
Subject	Age	Sex	Q1	Q2	Q3	Q4	Q5	Q6	Q7	Q8	Q9	Q10
1	35	M	A	A	B	B	A	B	B	A	same	different
2	26	M	A	A	B	B	A	B	B	A	same	different
3	29	M	A	A	B	B	B	B	B	A	different	different
4	50	M	A	A	B	B	B	A	B	A	same	different
5	28	F	A	A	B	B	A	B	B	A	same	same
6	51	M	A	A	B	B	A	B	B	A	different	different
7	50	M	A	A	B	B	A	B	B	A	different	same
8	46	M	A	A	B	B	A	B	B	A	same	same
9	52	M	A	A	B	B	A	B	B	A	different	different
10	51	F	A	A	B	B	A	B	B	A	different	same
11	39	F	A	B	B	B	A	B	B	B	same	same
12	57	M	A	A	A	B	B	B	B	A	different	same
13	31	F	A	A	B	B	A	B	B	A	same	same
14	34	F	A	A	B	B	A	B	B	A	same	different
15	34	F	A	A	B	B	A	B	B	A	different	different
16	35	F	A	A	B	B	A	B	B	A	same	same
17	50	M	A	A	B	B	A	B	A	A	different	same
18	50	F	A	A	B	B	A	B	B	A	different	different
19	21	F	A	A	B	B	A	A	B	A	different	same
20	42	F	A	A	B	B	A	B	B	A	different	same
